# Supplementary material for: Fossil brains provide evidence of underwater feeding in early seals
Source: Commun Biol. 2023 Aug 17;6:747. doi: 10.1038/s42003-023-05135-z (PMC10435510; doi:10.1038/s42003-023-05135-z)
Supplement: Supplementary file 4 — Supplementary Data 1 [file 42003_2023_5135_MOESM4_ESM.xlsx]

## Sheet: Supplementary Data 1
Supplementary Data to the article Fossil brains provide evidence of underwater feeding in early seals by George A. Lyras, Lars Werdelin, Bartholomeus G.M. van der Geer, Alexandra A.E. van der Geer
Supplementary Data 1	Percentage (%) of superficially exposed surface area of the coronal gyrus (Coronal Gyrus Area) compared to the total area of superficially exposed cerebral cortex (Total Cortex Area).
	Abbreviations: FMNH: Field Museum of Natural History (Chicago), NMB: Naturhistorisches Museum (Basel), MNHN: Muséum National d'Histoire Naturelle (Paris), NKUA: National and Kapodistrian University of Athens, Dept. of Geology and Geoenvironment.
	†: Extinct taxon. t: terrestrial feeding; s: semiaquatic feeding (where prey is captured underwater but processed out of the water); a: aquatic or mostly aquatic feeding; (h) hand-orientated and (m) mouth-oriented trophic specialisation.
Taxon	Foraging and feeding behaviour of living taxa	Specimen accession number	Total Cortex Area	Coronal Gyrus Area	% of Coronal Gyrus Area
			(in cm2)	(in cm2)
Hyaenidae
Crocuta crocuta	T	FMNH 146447	119.44	11.5	9.62
Proteles cristatus	T	FMNH 95919	31.14	3.16	10.1
Felidae
Neofelis nebulosa	T	FMNH 146480	59.1	4.56	7.7
Panthera tigris	T	FMNH 39459	176.38	10.66	6.04
Viverridae
Arctogalidia trivirgata	T	FMNH 8373	21.72	1.85	8.5
Artictis biturong	T	FMNH 53744	49.3	5.56	11.27
Cynogale bennettii	S(m) (ref. 15)	FMNH 146421	31.87	8.2	25.73
Geneta servalina	T	FMNH 73800	14.4	1.06	7.3
Herpestidae
Atilax paludinosus	S(h) (ref. 14)	NKUA LTC 52	46.7	4.42	9.46
Cynictis penicillata	T	FMNH 38379	13.6	0.9	6.6
Eupleridae
Fossa fossana	T	FMNH 146430	18	1.72	9.4
Prionodontidae
Prionodon pardicolor	T	FMNH 39176	12.3	1.48	12
Canidae
Canis mesomelas	T	FMNH 85508	49.4	3.92	7.93
Cuon alpinus	T	FMNH 146298	75.36	5.46	7.24
Vulpes vulpes	T	FMNH 67413	45.4	3.57	7.8
Vulpes zerda	T	FMNH 91748	21.2	1.88	8.86
Ailuridae
Ailurus fulgens	T	MNHN ZM AC A8142	49.8	4.86	9.7
Procyonidae
Procyon lotor	T	NKUA LTC 7	37	2.3	6.2
Ursidae
Ailuropoda melanoleuca	T	MNHN ZM AC A10469	144	13.26	9.2
Phoberogale minor †		FMNH PM 59026	30.86	2	6.5
Ursus thibetanus	T	FMNH 898896	136.88	14.78	10.8
Amphicynodontidae
Pachycynodon boriei †		MNHN nn	45.16	2.9	6.4
Odobenidae
Odobenus rosmarus	A	MNHN ZM AC A8043	416	66	15.8
Otariidae
Otaria flavescens	A	MNHN ZM AC A8046	245.4	19.7	8
Phocidae
Pusa hispida	A	MNHN ZM AC A8039	155.3	18.34	11.8
Halichoerus grypus	A	MNHN ZM AC A8045	169	17	10
Stem pinnipeds
Pinnarctidion bishopi†		FMNH PM 57161	85	11.84	13.9
Potamotherium valletoni †		FMNH PM 58906	44*	7.4	16.8
Potamotherium valletoni †		NHM Sau 2280	43	7.7	17.9
Mustelidae
Aonyx capensis	S(h) (ref. 13)	NKUA LTC 77	89.7	9.9	11
Aonyx cinerea	S(h) (ref. 13)	FMNH 146388	43.56	3.96	9.09
Enhydra lutris	S(h) (ref. 13)	MNHN ZM AC A8142	117	10	8.5
Lontra canadensis	S(h) (ref. 13)	NKUA LTC 2	57.4	9.5	16.5
Lutra lutra	S(h) (ref. 13)	FMNH 75863	46	8.18	17.78
Martes americana	T	FMNH 6530	20.83	1.36	6.5
Pteronura brasiliensis	S(h) (ref. 13)	NKUA LTC 122	92	16.3	17.7
Promartes sp. †		FMNH P 25233	22.56	1.5	6.65
* The neocortex area of FMNH PM 58906 was originally estimated as 46 cm2 [31]. Here a more accurate estimation is provided.
